# Supplementary material for: Purification of active human vacuolar H+-ATPase in native lipid-containing nanodiscs
Source: J Biol Chem. 2021 Jul 13;297(2):100964. doi: 10.1016/j.jbc.2021.100964 (PMC8353480; doi:10.1016/j.jbc.2021.100964)
Supplement: Supplemental Data 1 [file mmc1.xlsx]

## Sheet: Sheet1
Gradient Fraction 5
Master	Accession	Description	Exp. q-value: Combined	Sum PEP Score	Coverage [%]	# Peptides	# PSMs	# Unique Peptides	# AAs	MW [kDa]	calc. pI	Score Sequest HT: Sequest HT	# Peptides (by Search Engine): Sequest HT	Biological Process	Cellular Component	Molecular Function	Pfam IDs	Entrez Gene ID	Ensembl Gene ID	Gene Symbol	Chromosome	KEGG Pathways	Reactome Pathways	WikiPathways	# Protein Pathway Groups	Found in Sample: [S1] F1: Sample	# Protein Groups	Modifications
Master Protein	P02647	Apolipoprotein A-I OS=Homo sapiens GN=APOA1 PE=1 SV=1	0	426.559	63	88	1330	87	267	30.8	5.76	2372.2	88	cell organization and biogenesis;cell proliferation;cellular component movement;metabolic process;regulation of biological process;response to stimulus;transport	cell surface;cytosol;endosome;extracellular;membrane;nucleus;organelle lumen	enzyme regulator activity;protein binding;transporter activity	Pf01442	335	ENSG00000118137.9	APOA1	11	African trypanosomiasis; Fat digestion and absorption; Vitamin digestion and absorption; PPAR signaling pathway	Post-translational protein phosphorylation; Regulation of Insulin-like Growth Factor (IGF) transport and uptake by Insulin-like Growth Factor Binding Proteins (IGFBPs); Amyloid fiber formation; Scavenging of heme from plasma; Retinoid metabolism and transport; Chylomicron remodeling; HDL assembly; ABC transporters in lipid homeostasis; PPARA activates gene expression; Scavenging by Class A Recept…	Selenium Micronutrient Network; Vitamin B12 Metabolism; Folate Metabolism; PPAR Alpha Pathway; PPAR signaling pathway; Statin Pathway	46	High	1
Master Protein	Q9HBG4	V-type proton ATPase 116 kDa subunit a isoform 4 OS=Homo sapiens GN=ATP6V0A4 PE=1 SV=2	0	339.21	34	68	613	63	840	96.3	6.1	837.44	68	cell organization and biogenesis;cellular homeostasis;metabolic process;regulation of biological process;response to stimulus;transport	endosome;membrane	catalytic activity;protein binding;transporter activity	Pf01496	50617	ENSG00000105929.15	ATP6V0A4	7	Synaptic vesicle cycle; Metabolic pathways; Phagosome; Collecting duct acid secretion; Vibrio cholerae infection; Tuberculosis; Rheumatoid arthritis; Epithelial cell signaling in Helicobacter pylori infection; Oxidative phosphorylation; Lysosome	Transferrin endocytosis and recycling; ROS, RNS production in phagocytes; Ion channel transport; Insulin receptor recycling		21	High	1
Master Protein	F5GYQ1	V-type proton ATPase subunit d 1 OS=Homo sapiens GN=ATP6V0D1 PE=1 SV=1	0	147.879	37	34	113	30	392	44.6	5.14	195.8	34	cell organization and biogenesis;cellular homeostasis;regulation of biological process;response to stimulus;transport	endosome;membrane	catalytic activity;protein binding;transporter activity	Pf01992	9114	ENSG00000159720.11	ATP6V0D1	16				0	High	1
Master Protein	Q15904	V-type proton ATPase subunit S1 OS=Homo sapiens GN=ATP6AP1 PE=1 SV=2	0	114.635	27	28	44	28	470	52	6.14	117.78	28	cellular homeostasis;regulation of biological process;response to stimulus;transport	endoplasmic reticulum;membrane	catalytic activity;nucleotide binding;protein binding;transporter activity	Pf05827	537	ENSG00000071553.16	ATP6AP1	X	Metabolic pathways; Hepatitis B; Rheumatoid arthritis; Oxidative phosphorylation; Tuberculosis; Lysosome; Epithelial cell signaling in Helicobacter pylori infection; Vibrio cholerae infection; Phagosome	Transferrin endocytosis and recycling; Ion channel transport; Insulin receptor recycling	Oxidative phosphorylation	18	High	1
Master Protein	P38606	V-type proton ATPase catalytic subunit A OS=Homo sapiens GN=ATP6V1A PE=1 SV=2	0	113.507	39	24	39	24	617	68.3	5.52	109.84	24	cellular homeostasis;metabolic process;regulation of biological process;response to stimulus;transport	cytosol;membrane;mitochondrion	catalytic activity;nucleotide binding;transporter activity	Pf00006, Pf00306, Pf02874	523	ENSG00000114573.9	ATP6V1A	3	Rheumatoid arthritis; Metabolic pathways; Collecting duct acid secretion; Oxidative phosphorylation; Phagosome; Synaptic vesicle cycle; Epithelial cell signaling in Helicobacter pylori infection; Vibrio cholerae infection; mTOR signaling pathway	Transferrin endocytosis and recycling; ROS, RNS production in phagocytes; Ion channel transport; Insulin receptor recycling		20	High	1
Master Protein	P21281	V-type proton ATPase subunit B, brain isoform OS=Homo sapiens GN=ATP6V1B2 PE=1 SV=3	0	109.934	30	22	35	22	511	56.5	5.81	94.78	22	cellular homeostasis;metabolic process;regulation of biological process;response to stimulus;transport	cytoplasm;cytosol;membrane	catalytic activity;nucleotide binding;protein binding;transporter activity	Pf00006, Pf00306, Pf02874	526	ENSG00000147416.10	ATP6V1B2	8	Rheumatoid arthritis; Epithelial cell signaling in Helicobacter pylori infection; Oxidative phosphorylation; Synaptic vesicle cycle; Metabolic pathways; mTOR signaling pathway; Collecting duct acid secretion; Vibrio cholerae infection; Phagosome	Transferrin endocytosis and recycling; ROS, RNS production in phagocytes; Ion channel transport; Insulin receptor recycling		20	High	1
Master Protein	A0A1B0GVW0	Renin receptor OS=Homo sapiens GN=ATP6AP2 PE=1 SV=1	0	74.572	37	20	32	20	345	38.4	5.54	78.77	20		membrane	receptor activity	Pf07850		ENSG00000182220.14		X				0	High	1
Master Protein	Q93050	V-type proton ATPase 116 kDa subunit a isoform 1 OS=Homo sapiens GN=ATP6V0A1 PE=1 SV=3	0	69.947	21	18	23	14	837	96.4	6.43	61.02	18	cell organization and biogenesis;cellular homeostasis;metabolic process;regulation of biological process;response to stimulus;transport	cytoplasm;cytosol;Golgi;membrane	catalytic activity;protein binding;transporter activity	Pf01496	535	ENSG00000033627.16	ATP6V0A1	17	Epithelial cell signaling in Helicobacter pylori infection; Phagosome; Rheumatoid arthritis; Vibrio cholerae infection; Lysosome; Collecting duct acid secretion; Metabolic pathways; Oxidative phosphorylation; Tuberculosis; Synaptic vesicle cycle	Transferrin endocytosis and recycling; ROS, RNS production in phagocytes; Ion channel transport; Insulin receptor recycling; Neutrophil degranulation		22	High	1
Master Protein	Q8N511	Transmembrane protein 199 OS=Homo sapiens GN=TMEM199 PE=1 SV=1	0	59.089	32	19	41	19	208	23.1	9.01	104.64	19	cell organization and biogenesis;cellular homeostasis;response to stimulus	endoplasmic reticulum;membrane;vacuole	protein binding	Pf11712	147007	ENSG00000244045.12	TMEM199	17				0	High	1
Master Protein	P27449	V-type proton ATPase 16 kDa proteolipid subunit OS=Homo sapiens GN=ATP6V0C PE=1 SV=1	0	52.431	26	9	15	9	155	15.7	8.44	46.32	9	cellular homeostasis;regulation of biological process;response to stimulus;transport	membrane;vacuole	catalytic activity;protein binding;transporter activity	Pf00137	527	ENSG00000185883.11	ATP6V0C	16	Synaptic vesicle cycle; Vibrio cholerae infection; Epithelial cell signaling in Helicobacter pylori infection; Phagosome; Rheumatoid arthritis; Lysosome; Collecting duct acid secretion; Metabolic pathways; Oxidative phosphorylation; Tuberculosis	Transferrin endocytosis and recycling; ROS, RNS production in phagocytes; Ion channel transport; Insulin receptor recycling; Neutrophil degranulation		22	High	1
Master Protein	Q16864	V-type proton ATPase subunit F OS=Homo sapiens GN=ATP6V1F PE=1 SV=2	0	47.575	54	8	36	8	119	13.4	5.52	104.7	8	cellular homeostasis;regulation of biological process;response to stimulus;transport	cytosol;membrane	catalytic activity;protein binding;transporter activity	Pf01990	9296	ENSG00000128524.4	ATP6V1F	7	Collecting duct acid secretion; Vibrio cholerae infection; Phagosome; Rheumatoid arthritis; Epithelial cell signaling in Helicobacter pylori infection; Oxidative phosphorylation; Synaptic vesicle cycle; Metabolic pathways; mTOR signaling pathway	Transferrin endocytosis and recycling; ROS, RNS production in phagocytes; Ion channel transport; Insulin receptor recycling		20	High	1
Master Protein	P36543	V-type proton ATPase subunit E 1 OS=Homo sapiens GN=ATP6V1E1 PE=1 SV=1	0	44.413	44	13	20	13	226	26.1	8	49.99	13	cellular homeostasis;regulation of biological process;response to stimulus;transport	cytoplasm;cytosol;endosome;membrane;mitochondrion	catalytic activity;protein binding;transporter activity	Pf01991	529	ENSG00000131100.12	ATP6V1E1	22	Metabolic pathways; mTOR signaling pathway; Collecting duct acid secretion; Vibrio cholerae infection; Phagosome; Rheumatoid arthritis; Epithelial cell signaling in Helicobacter pylori infection; Oxidative phosphorylation; Synaptic vesicle cycle	Transferrin endocytosis and recycling; ROS, RNS production in phagocytes; Ion channel transport; Insulin receptor recycling		20	High	1
Master Protein	O75348	V-type proton ATPase subunit G 1 OS=Homo sapiens GN=ATP6V1G1 PE=1 SV=3	0	42.543	46	11	15	8	118	13.7	8.79	42.43	11	cellular homeostasis;regulation of biological process;response to stimulus;transport	cytosol;membrane	catalytic activity;protein binding;transporter activity	Pf03179	9550	ENSG00000136888.6	ATP6V1G1	9	Collecting duct acid secretion; Vibrio cholerae infection; Phagosome; Synaptic vesicle cycle; Metabolic pathways; mTOR signaling pathway; Rheumatoid arthritis; Epithelial cell signaling in Helicobacter pylori infection; Oxidative phosphorylation	Transferrin endocytosis and recycling; ROS, RNS production in phagocytes; Ion channel transport; Insulin receptor recycling	Osteoclast Signaling	21	High	1
Master Protein	O95670	V-type proton ATPase subunit G 2 OS=Homo sapiens GN=ATP6V1G2 PE=1 SV=1	0	39.354	40	6	7	3	118	13.6	10.26	22.39	6	cellular homeostasis;regulation of biological process;response to stimulus;transport	cytosol	catalytic activity;transporter activity	Pf03179	534	ENSG00000206445.4; ENSG00000230900.5; ENSG00000234668.3; ENSG00000234920.3; ENSG00000213760.10; ENSG00000227587.2; ENSG00000226850.2	ATP6V1G2	6; CHR_HSCHR6_MHC_QBL_CTG1; CHR_HSCHR6_MHC_MCF_CTG1; CHR_HSCHR6_MHC_DBB_CTG1; CHR_HSCHR6_MHC_SSTO_CTG1; CHR_HSCHR6_MHC_COX_CTG1; CHR_HSCHR6_MHC_MANN_CTG1	Rheumatoid arthritis; Metabolic pathways; Collecting duct acid secretion; Oxidative phosphorylation; Phagosome; Synaptic vesicle cycle; Epithelial cell signaling in Helicobacter pylori infection; Vibrio cholerae infection; mTOR signaling pathway	Transferrin endocytosis and recycling; ROS, RNS production in phagocytes; Ion channel transport; Insulin receptor recycling		20	High	1
Master Protein	Q8N8Y2	V-type proton ATPase subunit d 2 OS=Homo sapiens GN=ATP6V0D2 PE=2 SV=1	0	37.386	23	10	12	6	350	40.4	5.3	30.43	10	cellular homeostasis;regulation of biological process;response to stimulus;transport	endosome;membrane	catalytic activity;protein binding;transporter activity	Pf01992	245972	ENSG00000147614.3	ATP6V0D2	8	Rheumatoid arthritis; Epithelial cell signaling in Helicobacter pylori infection; Oxidative phosphorylation; Lysosome; Synaptic vesicle cycle; Metabolic pathways; Phagosome; Viral carcinogenesis; Collecting duct acid secretion; Vibrio cholerae infection; Tuberculosis	Transferrin endocytosis and recycling; ROS, RNS production in phagocytes; Ion channel transport; Insulin receptor recycling		22	High	1
Master Protein	P21283	V-type proton ATPase subunit C 1 OS=Homo sapiens GN=ATP6V1C1 PE=1 SV=4	0	35.646	26	10	12	10	382	43.9	7.46	30.49	10	cellular homeostasis;regulation of biological process;response to stimulus;transport	cytoplasm;cytosol;membrane	catalytic activity;protein binding;transporter activity	Pf03223	528	ENSG00000155097.11	ATP6V1C1	8	Vibrio cholerae infection; Phagosome; Rheumatoid arthritis; Epithelial cell signaling in Helicobacter pylori infection; Oxidative phosphorylation; Collecting duct acid secretion; Synaptic vesicle cycle; Metabolic pathways; mTOR signaling pathway	Transferrin endocytosis and recycling; ROS, RNS production in phagocytes; Ion channel transport; Insulin receptor recycling		20	High	1
Master Protein	Q9UI12	V-type proton ATPase subunit H OS=Homo sapiens GN=ATP6V1H PE=1 SV=1	0	29.727	17	8	9	8	483	55.8	6.48	26.26	8	cellular homeostasis;regulation of biological process;response to stimulus;transport	cytosol;membrane	catalytic activity;enzyme regulator activity;protein binding;transporter activity	Pf03224, Pf11698	51606	ENSG00000047249.17	ATP6V1H	8	Oxidative phosphorylation; Tuberculosis; Rheumatoid arthritis; Metabolic pathways; mTOR signaling pathway; Lysosome; Epithelial cell signaling in Helicobacter pylori infection; Synaptic vesicle cycle; Vibrio cholerae infection; Phagosome	ROS, RNS production in phagocytes; Ion channel transport; Insulin receptor recycling; Transferrin endocytosis and recycling; Nef Mediated CD8 Down-regulation; Nef Mediated CD4 Down-regulation		29	High	1
Master Protein	Q9Y5K8	V-type proton ATPase subunit D OS=Homo sapiens GN=ATP6V1D PE=1 SV=1	0	29.433	30	9	11	9	247	28.2	9.36	27.65	9	cell organization and biogenesis;cellular homeostasis;regulation of biological process;response to stimulus;transport	cytosol;membrane	catalytic activity;protein binding;transporter activity	Pf01813	51382	ENSG00000100554.11	ATP6V1D	14	Synaptic vesicle cycle; Metabolic pathways; mTOR signaling pathway; Collecting duct acid secretion; Vibrio cholerae infection; Phagosome; Rheumatoid arthritis; Epithelial cell signaling in Helicobacter pylori infection; Oxidative phosphorylation	Transferrin endocytosis and recycling; ROS, RNS production in phagocytes; Ion channel transport; Insulin receptor recycling; Neutrophil degranulation		21	High	1
Master Protein	Q96NT0	Coiled-coil domain-containing protein 115 OS=Homo sapiens GN=CCDC115 PE=1 SV=1	0	28.274	39	8	16	1	180	19.7	6.95	38.29	8	cellular homeostasis;response to stimulus	endoplasmic reticulum;endosome;membrane;vacuole	protein binding		84317	ENSG00000136710.9	CCDC115	2				0	High	1
Master Protein	B8ZZ99	Coiled-coil domain-containing protein 115 OS=Homo sapiens GN=CCDC115 PE=1 SV=1	0	26.719	40	8	15	1	175	19	9.8	37.12	8	cellular homeostasis;response to stimulus	endoplasmic reticulum;endosome;membrane;vacuole	protein binding		84317	ENSG00000136710.9	CCDC115	2				0	High	1
Master Protein	Q9Y487	V-type proton ATPase 116 kDa subunit a isoform 2 OS=Homo sapiens GN=ATP6V0A2 PE=1 SV=2	0	14.003	7	6	6	2	856	98	6.61	11.19	6	cell organization and biogenesis;cellular homeostasis;metabolic process;regulation of biological process;response to stimulus;transport	endosome;membrane	catalytic activity;protein binding;transporter activity	Pf01496	23545	ENSG00000185344.13	ATP6V0A2	12	Collecting duct acid secretion; Phagosome; Rheumatoid arthritis; Metabolic pathways; Lysosome; Oxidative phosphorylation; Tuberculosis; Synaptic vesicle cycle; Epithelial cell signaling in Helicobacter pylori infection; Vibrio cholerae infection	Transferrin endocytosis and recycling; ROS, RNS production in phagocytes; Ion channel transport; Insulin receptor recycling		21	High	1
Gradient Fraction 6
Master	Accession	Description	Exp. q-value: Combined	Sum PEP Score	Coverage [%]	# Peptides	# PSMs	# Unique Peptides	# AAs	MW [kDa]	calc. pI	Score Sequest HT: Sequest HT	# Peptides (by Search Engine): Sequest HT	Biological Process	Cellular Component	Molecular Function	Pfam IDs	Entrez Gene ID	Ensembl Gene ID	Gene Symbol	Chromosome	KEGG Pathways	Reactome Pathways	WikiPathways	# Protein Pathway Groups	Found in Sample: [S2] F2: Sample	# Protein Groups	Modifications
Master Protein	P21281	V-type proton ATPase subunit B, brain isoform OS=Homo sapiens GN=ATP6V1B2 PE=1 SV=3	0	448.962	68	95	718	67	511	56.5	5.81	1430.69	95	cellular homeostasis;metabolic process;regulation of biological process;response to stimulus;transport	cytoplasm;cytosol;membrane	catalytic activity;nucleotide binding;protein binding;transporter activity	Pf00006, Pf00306, Pf02874	526	ENSG00000147416.10	ATP6V1B2	8	Rheumatoid arthritis; Epithelial cell signaling in Helicobacter pylori infection; Oxidative phosphorylation; Synaptic vesicle cycle; Metabolic pathways; mTOR signaling pathway; Collecting duct acid secretion; Vibrio cholerae infection; Phagosome	Transferrin endocytosis and recycling; ROS, RNS production in phagocytes; Ion channel transport; Insulin receptor recycling		20	High	1
Master Protein	P38606	V-type proton ATPase catalytic subunit A OS=Homo sapiens GN=ATP6V1A PE=1 SV=2	0	447.465	67	84	745	84	617	68.3	5.52	1445.69	84	cellular homeostasis;metabolic process;regulation of biological process;response to stimulus;transport	cytosol;membrane;mitochondrion	catalytic activity;nucleotide binding;transporter activity	Pf00006, Pf00306, Pf02874	523	ENSG00000114573.9	ATP6V1A	3	Epithelial cell signaling in Helicobacter pylori infection; Phagosome; Synaptic vesicle cycle; Vibrio cholerae infection; mTOR signaling pathway; Rheumatoid arthritis; Collecting duct acid secretion; Metabolic pathways; Oxidative phosphorylation	Transferrin endocytosis and recycling; ROS, RNS production in phagocytes; Ion channel transport; Insulin receptor recycling		20	High	1	Acetyl [N-Term]
Master Protein	P02647	Apolipoprotein A-I OS=Homo sapiens GN=APOA1 PE=1 SV=1	0	323.841	61	78	1007	77	267	30.8	5.76	1758.38	78	cell organization and biogenesis;cell proliferation;cellular component movement;metabolic process;regulation of biological process;response to stimulus;transport	cell surface;cytosol;endosome;extracellular;membrane;nucleus;organelle lumen	enzyme regulator activity;protein binding;transporter activity	Pf01442	335	ENSG00000118137.9	APOA1	11	Vitamin digestion and absorption; African trypanosomiasis; Fat digestion and absorption; PPAR signaling pathway	Post-translational protein phosphorylation; Regulation of Insulin-like Growth Factor (IGF) transport and uptake by Insulin-like Growth Factor Binding Proteins (IGFBPs); Amyloid fiber formation; Scavenging of heme from plasma; Retinoid metabolism and transport; Chylomicron remodeling; HDL assembly; ABC transporters in lipid homeostasis; PPARA activates gene expression; Scavenging by Class A Recept…	Selenium Micronutrient Network; Vitamin B12 Metabolism; Folate Metabolism; PPAR Alpha Pathway; PPAR signaling pathway; Statin Pathway	46	High	1
Master Protein	Q9HBG4	V-type proton ATPase 116 kDa subunit a isoform 4 OS=Homo sapiens GN=ATP6V0A4 PE=1 SV=2	0	305.902	32	64	378	59	840	96.3	6.1	638.87	64	cell organization and biogenesis;cellular homeostasis;metabolic process;regulation of biological process;response to stimulus;transport	endosome;membrane	catalytic activity;protein binding;transporter activity	Pf01496	50617	ENSG00000105929.15	ATP6V0A4	7	Collecting duct acid secretion; Vibrio cholerae infection; Tuberculosis; Synaptic vesicle cycle; Metabolic pathways; Phagosome; Rheumatoid arthritis; Epithelial cell signaling in Helicobacter pylori infection; Oxidative phosphorylation; Lysosome	Transferrin endocytosis and recycling; ROS, RNS production in phagocytes; Ion channel transport; Insulin receptor recycling		21	High	1
Master Protein	Q9UI12	V-type proton ATPase subunit H OS=Homo sapiens GN=ATP6V1H PE=1 SV=1	0	277.856	49	43	189	43	483	55.8	6.48	438.55	43	cellular homeostasis;regulation of biological process;response to stimulus;transport	cytosol;membrane	catalytic activity;enzyme regulator activity;protein binding;transporter activity	Pf03224, Pf11698	51606	ENSG00000047249.17	ATP6V1H	8	Tuberculosis; Rheumatoid arthritis; Metabolic pathways; mTOR signaling pathway; Lysosome; Synaptic vesicle cycle; Vibrio cholerae infection; Phagosome; Epithelial cell signaling in Helicobacter pylori infection; Oxidative phosphorylation	ROS, RNS production in phagocytes; Ion channel transport; Insulin receptor recycling; Transferrin endocytosis and recycling; Nef Mediated CD8 Down-regulation; Nef Mediated CD4 Down-regulation		29	High	1
Master Protein	P36543	V-type proton ATPase subunit E 1 OS=Homo sapiens GN=ATP6V1E1 PE=1 SV=1	0	256.866	58	44	319	19	226	26.1	8	642.16	44	cellular homeostasis;regulation of biological process;response to stimulus;transport	cytoplasm;cytosol;endosome;membrane;mitochondrion	catalytic activity;protein binding;transporter activity	Pf01991	529	ENSG00000131100.12	ATP6V1E1	22	Epithelial cell signaling in Helicobacter pylori infection; Oxidative phosphorylation; Synaptic vesicle cycle; Metabolic pathways; mTOR signaling pathway; Collecting duct acid secretion; Vibrio cholerae infection; Phagosome; Rheumatoid arthritis	Transferrin endocytosis and recycling; ROS, RNS production in phagocytes; Ion channel transport; Insulin receptor recycling		20	High	1
Master Protein	P21283	V-type proton ATPase subunit C 1 OS=Homo sapiens GN=ATP6V1C1 PE=1 SV=4	0	199.307	52	42	108	41	382	43.9	7.46	294.71	42	cellular homeostasis;regulation of biological process;response to stimulus;transport	cytoplasm;cytosol;membrane	catalytic activity;protein binding;transporter activity	Pf03223	528	ENSG00000155097.11	ATP6V1C1	8	mTOR signaling pathway; Rheumatoid arthritis; Epithelial cell signaling in Helicobacter pylori infection; Oxidative phosphorylation; Synaptic vesicle cycle; Metabolic pathways; Collecting duct acid secretion; Vibrio cholerae infection; Phagosome	Transferrin endocytosis and recycling; ROS, RNS production in phagocytes; Ion channel transport; Insulin receptor recycling		20	High	1
Master Protein	Q96A05	V-type proton ATPase subunit E 2 OS=Homo sapiens GN=ATP6V1E2 PE=1 SV=1	0	178.625	54	32	143	7	226	26.1	8.76	288.84	32	cellular homeostasis;regulation of biological process;response to stimulus;transport	cytosol	catalytic activity;protein binding;transporter activity	Pf01991	90423	ENSG00000250565.6	ATP6V1E2	2	Collecting duct acid secretion; Vibrio cholerae infection; Phagosome; Rheumatoid arthritis; Epithelial cell signaling in Helicobacter pylori infection; Oxidative phosphorylation; Synaptic vesicle cycle; Metabolic pathways; mTOR signaling pathway	Transferrin endocytosis and recycling; ROS, RNS production in phagocytes; Ion channel transport; Insulin receptor recycling		20	High	1
Master Protein	F5GYQ1	V-type proton ATPase subunit d 1 OS=Homo sapiens GN=ATP6V0D1 PE=1 SV=1	0	150.961	38	36	91	33	392	44.6	5.14	182.76	36	cell organization and biogenesis;cellular homeostasis;regulation of biological process;response to stimulus;transport	endosome;membrane	catalytic activity;protein binding;transporter activity	Pf01992	9114	ENSG00000159720.11	ATP6V0D1	16				0	High	1
Master Protein	O75348	V-type proton ATPase subunit G 1 OS=Homo sapiens GN=ATP6V1G1 PE=1 SV=3	0	130.602	65	27	147	17	118	13.7	8.79	270.36	27	cellular homeostasis;regulation of biological process;response to stimulus;transport	cytosol;membrane	catalytic activity;protein binding;transporter activity	Pf03179	9550	ENSG00000136888.6	ATP6V1G1	9	Epithelial cell signaling in Helicobacter pylori infection; Oxidative phosphorylation; Synaptic vesicle cycle; Metabolic pathways; mTOR signaling pathway; Rheumatoid arthritis; Collecting duct acid secretion; Vibrio cholerae infection; Phagosome	Transferrin endocytosis and recycling; ROS, RNS production in phagocytes; Ion channel transport; Insulin receptor recycling	Osteoclast Signaling	21	High	1
Master Protein	C9JL73	V-type proton ATPase subunit B, kidney isoform OS=Homo sapiens GN=ATP6V1B1 PE=1 SV=1	0	122.013	42	34	179	6	496	55	5.66	351.11	34	metabolic process;transport		catalytic activity;nucleotide binding;transporter activity	Pf00006, Pf00306, Pf02874		ENSG00000116039.11		2				0	High	1
Master Protein	O95670	V-type proton ATPase subunit G 2 OS=Homo sapiens GN=ATP6V1G2 PE=1 SV=1	0	101.583	61	19	31	9	118	13.6	10.26	104.14	19	cellular homeostasis;regulation of biological process;response to stimulus;transport	cytosol	catalytic activity;transporter activity	Pf03179	534	ENSG00000206445.4; ENSG00000230900.5; ENSG00000234668.3; ENSG00000234920.3; ENSG00000213760.10; ENSG00000227587.2; ENSG00000226850.2	ATP6V1G2	6; CHR_HSCHR6_MHC_QBL_CTG1; CHR_HSCHR6_MHC_MCF_CTG1; CHR_HSCHR6_MHC_DBB_CTG1; CHR_HSCHR6_MHC_SSTO_CTG1; CHR_HSCHR6_MHC_COX_CTG1; CHR_HSCHR6_MHC_MANN_CTG1	Oxidative phosphorylation; Epithelial cell signaling in Helicobacter pylori infection; Phagosome; Synaptic vesicle cycle; Vibrio cholerae infection; mTOR signaling pathway; Rheumatoid arthritis; Collecting duct acid secretion; Metabolic pathways	Transferrin endocytosis and recycling; ROS, RNS production in phagocytes; Ion channel transport; Insulin receptor recycling		20	High	1
Master Protein	Q15904	V-type proton ATPase subunit S1 OS=Homo sapiens GN=ATP6AP1 PE=1 SV=2	0	85.731	26	21	28	21	470	52	6.14	75.41	21	cellular homeostasis;regulation of biological process;response to stimulus;transport	endoplasmic reticulum;membrane	catalytic activity;nucleotide binding;protein binding;transporter activity	Pf05827	537	ENSG00000071553.16	ATP6AP1	X	Oxidative phosphorylation; Lysosome; Epithelial cell signaling in Helicobacter pylori infection; Tuberculosis; Vibrio cholerae infection; Phagosome; Hepatitis B; Rheumatoid arthritis; Metabolic pathways	Transferrin endocytosis and recycling; Ion channel transport; Insulin receptor recycling	Oxidative phosphorylation	18	High	1
Master Protein	Q93050	V-type proton ATPase 116 kDa subunit a isoform 1 OS=Homo sapiens GN=ATP6V0A1 PE=1 SV=3	0	82.412	21	20	29	16	837	96.4	6.43	78.78	20	cell organization and biogenesis;cellular homeostasis;metabolic process;regulation of biological process;response to stimulus;transport	cytoplasm;cytosol;Golgi;membrane	catalytic activity;protein binding;transporter activity	Pf01496	535	ENSG00000033627.16	ATP6V0A1	17	Rheumatoid arthritis; Vibrio cholerae infection; Lysosome; Collecting duct acid secretion; Phagosome; Metabolic pathways; Oxidative phosphorylation; Tuberculosis; Synaptic vesicle cycle; Epithelial cell signaling in Helicobacter pylori infection	Transferrin endocytosis and recycling; ROS, RNS production in phagocytes; Ion channel transport; Insulin receptor recycling; Neutrophil degranulation		22	High	1
Master Protein	Q9Y5K8	V-type proton ATPase subunit D OS=Homo sapiens GN=ATP6V1D PE=1 SV=1	0	74.871	45	21	52	21	247	28.2	9.36	122.36	21	cell organization and biogenesis;cellular homeostasis;regulation of biological process;response to stimulus;transport	cytosol;membrane	catalytic activity;protein binding;transporter activity	Pf01813	51382	ENSG00000100554.11	ATP6V1D	14	Vibrio cholerae infection; Phagosome; Rheumatoid arthritis; Epithelial cell signaling in Helicobacter pylori infection; Oxidative phosphorylation; Collecting duct acid secretion; Synaptic vesicle cycle; Metabolic pathways; mTOR signaling pathway	Transferrin endocytosis and recycling; ROS, RNS production in phagocytes; Ion channel transport; Insulin receptor recycling; Neutrophil degranulation		21	High	1
Master Protein	Q16864	V-type proton ATPase subunit F OS=Homo sapiens GN=ATP6V1F PE=1 SV=2	0	71.179	62	12	56	12	119	13.4	5.52	169.73	12	cellular homeostasis;regulation of biological process;response to stimulus;transport	cytosol;membrane	catalytic activity;protein binding;transporter activity	Pf01990	9296	ENSG00000128524.4	ATP6V1F	7	Epithelial cell signaling in Helicobacter pylori infection; Oxidative phosphorylation; Synaptic vesicle cycle; Metabolic pathways; mTOR signaling pathway; Rheumatoid arthritis; Collecting duct acid secretion; Vibrio cholerae infection; Phagosome	Transferrin endocytosis and recycling; ROS, RNS production in phagocytes; Ion channel transport; Insulin receptor recycling		20	High	1
Master Protein	A0A1B0GVW0	Renin receptor OS=Homo sapiens GN=ATP6AP2 PE=1 SV=1	0	50.727	38	17	22	17	345	38.4	5.54	51.05	17		membrane	receptor activity	Pf07850		ENSG00000182220.14		X				0	High	1
Master Protein	P27449	V-type proton ATPase 16 kDa proteolipid subunit OS=Homo sapiens GN=ATP6V0C PE=1 SV=1	0	43.633	25	8	14	8	155	15.7	8.44	37.46	8	cellular homeostasis;regulation of biological process;response to stimulus;transport	membrane;vacuole	catalytic activity;protein binding;transporter activity	Pf00137	527	ENSG00000185883.11	ATP6V0C	16	Tuberculosis; Synaptic vesicle cycle; Vibrio cholerae infection; Epithelial cell signaling in Helicobacter pylori infection; Phagosome; Rheumatoid arthritis; Lysosome; Collecting duct acid secretion; Metabolic pathways; Oxidative phosphorylation	Transferrin endocytosis and recycling; ROS, RNS production in phagocytes; Ion channel transport; Insulin receptor recycling; Neutrophil degranulation		22	High	1
Master Protein	Q8N511	Transmembrane protein 199 OS=Homo sapiens GN=TMEM199 PE=1 SV=1	0	42.287	26	16	20	16	208	23.1	9.01	55.35	16	cell organization and biogenesis;cellular homeostasis;response to stimulus	endoplasmic reticulum;membrane;vacuole	protein binding	Pf11712	147007	ENSG00000244045.12	TMEM199	17				0	High	1
Master Protein	Q8N8Y2	V-type proton ATPase subunit d 2 OS=Homo sapiens GN=ATP6V0D2 PE=2 SV=1	0	31.961	22	9	10	6	350	40.4	5.3	25.48	9	cellular homeostasis;regulation of biological process;response to stimulus;transport	endosome;membrane	catalytic activity;protein binding;transporter activity	Pf01992	245972	ENSG00000147614.3	ATP6V0D2	8	Viral carcinogenesis; Collecting duct acid secretion; Vibrio cholerae infection; Tuberculosis; Rheumatoid arthritis; Epithelial cell signaling in Helicobacter pylori infection; Oxidative phosphorylation; Lysosome; Synaptic vesicle cycle; Metabolic pathways; Phagosome	Transferrin endocytosis and recycling; ROS, RNS production in phagocytes; Ion channel transport; Insulin receptor recycling		22	High	1
Master Protein	Q8NEY4	V-type proton ATPase subunit C 2 OS=Homo sapiens GN=ATP6V1C2 PE=1 SV=2	0	27.885	22	9	9	8	427	48.7	6.14	22.9	9	cellular homeostasis;regulation of biological process;response to stimulus;transport	cytosol;membrane	catalytic activity;protein binding;transporter activity	Pf03223	245973	ENSG00000143882.10	ATP6V1C2	2	Epithelial cell signaling in Helicobacter pylori infection; mTOR signaling pathway; Rheumatoid arthritis; Vibrio cholerae infection; Collecting duct acid secretion; Metabolic pathways; Oxidative phosphorylation; Phagosome; Synaptic vesicle cycle	Transferrin endocytosis and recycling; ROS, RNS production in phagocytes; Ion channel transport; Insulin receptor recycling		20	High	1
Master Protein	Q96NT0	Coiled-coil domain-containing protein 115 OS=Homo sapiens GN=CCDC115 PE=1 SV=1	0	24.076	21	5	10	5	180	19.7	6.95	27.64	5	cellular homeostasis;response to stimulus	endoplasmic reticulum;endosome;membrane;vacuole	protein binding		84317	ENSG00000136710.9	CCDC115	2				0	High	1
Master Protein	Q3ZAQ7	Vacuolar ATPase assembly integral membrane protein VMA21 OS=Homo sapiens GN=VMA21 PE=1 SV=1	0	20.637	31	5	12	5	101	11.3	7.24	35.25	5	cell organization and biogenesis;regulation of biological process	endoplasmic reticulum;membrane;vacuole		Pf09446	203547	ENSG00000160131.13	VMA21	X				0	High	1	Acetyl [N-Term]
Master Protein	Q9Y487	V-type proton ATPase 116 kDa subunit a isoform 2 OS=Homo sapiens GN=ATP6V0A2 PE=1 SV=2	0	14.927	6	5	5	2	856	98	6.61	12	5	cell organization and biogenesis;cellular homeostasis;metabolic process;regulation of biological process;response to stimulus;transport	endosome;membrane	catalytic activity;protein binding;transporter activity	Pf01496	23545	ENSG00000185344.13	ATP6V0A2	12	Collecting duct acid secretion; Oxidative phosphorylation; Metabolic pathways; Tuberculosis; Synaptic vesicle cycle; Epithelial cell signaling in Helicobacter pylori infection; Vibrio cholerae infection; Phagosome; Rheumatoid arthritis; Lysosome	Transferrin endocytosis and recycling; ROS, RNS production in phagocytes; Ion channel transport; Insulin receptor recycling		21	High	1
Gradient Fraction 7
Master	Accession	Description	Exp. q-value: Combined	Sum PEP Score	Coverage [%]	# Peptides	# PSMs	# Unique Peptides	# AAs	MW [kDa]	calc. pI	Score Sequest HT: Sequest HT	# Peptides (by Search Engine): Sequest HT	Biological Process	Cellular Component	Molecular Function	Pfam IDs	Entrez Gene ID	Ensembl Gene ID	Gene Symbol	Chromosome	KEGG Pathways	Reactome Pathways	WikiPathways	# Protein Pathway Groups	Found in Sample: [S3] F3: Sample	# Protein Groups	Modifications
Master Protein	P21281	V-type proton ATPase subunit B, brain isoform OS=Homo sapiens GN=ATP6V1B2 PE=1 SV=3	0	362.665	64	84	573	60	511	56.5	5.81	974.03	84	cellular homeostasis;metabolic process;regulation of biological process;response to stimulus;transport	cytoplasm;cytosol;membrane	catalytic activity;nucleotide binding;protein binding;transporter activity	Pf00006, Pf00306, Pf02874	526	ENSG00000147416.10	ATP6V1B2	8	Oxidative phosphorylation; Synaptic vesicle cycle; Metabolic pathways; mTOR signaling pathway; Collecting duct acid secretion; Vibrio cholerae infection; Phagosome; Rheumatoid arthritis; Epithelial cell signaling in Helicobacter pylori infection	Transferrin endocytosis and recycling; ROS, RNS production in phagocytes; Ion channel transport; Insulin receptor recycling		20	High	1
Master Protein	P38606	V-type proton ATPase catalytic subunit A OS=Homo sapiens GN=ATP6V1A PE=1 SV=2	0	345.445	59	73	607	73	617	68.3	5.52	1103.91	73	cellular homeostasis;metabolic process;regulation of biological process;response to stimulus;transport	cytosol;membrane;mitochondrion	catalytic activity;nucleotide binding;transporter activity	Pf00006, Pf00306, Pf02874	523	ENSG00000114573.9	ATP6V1A	3	Epithelial cell signaling in Helicobacter pylori infection; mTOR signaling pathway; Rheumatoid arthritis; Vibrio cholerae infection; Collecting duct acid secretion; Metabolic pathways; Oxidative phosphorylation; Phagosome; Synaptic vesicle cycle	Transferrin endocytosis and recycling; ROS, RNS production in phagocytes; Ion channel transport; Insulin receptor recycling		20	High	1	Acetyl [N-Term]
Master Protein	P02647	Apolipoprotein A-I OS=Homo sapiens GN=APOA1 PE=1 SV=1	0	311.38	61	75	679	73	267	30.8	5.76	1031.95	75	cell organization and biogenesis;cell proliferation;cellular component movement;metabolic process;regulation of biological process;response to stimulus;transport	cell surface;cytosol;endosome;extracellular;membrane;nucleus;organelle lumen	enzyme regulator activity;protein binding;transporter activity	Pf01442	335	ENSG00000118137.9	APOA1	11	Vitamin digestion and absorption; PPAR signaling pathway; African trypanosomiasis; Fat digestion and absorption	Post-translational protein phosphorylation; Regulation of Insulin-like Growth Factor (IGF) transport and uptake by Insulin-like Growth Factor Binding Proteins (IGFBPs); Amyloid fiber formation; Scavenging of heme from plasma; Retinoid metabolism and transport; Chylomicron remodeling; HDL assembly; ABC transporters in lipid homeostasis; PPARA activates gene expression; Scavenging by Class A Recept…	Selenium Micronutrient Network; Vitamin B12 Metabolism; Folate Metabolism; PPAR Alpha Pathway; PPAR signaling pathway; Statin Pathway	46	High	1
Master Protein	Q9HBG4	V-type proton ATPase 116 kDa subunit a isoform 4 OS=Homo sapiens GN=ATP6V0A4 PE=1 SV=2	0	229.018	27	54	181	51	840	96.3	6.1	351.75	54	cell organization and biogenesis;cellular homeostasis;metabolic process;regulation of biological process;response to stimulus;transport	endosome;membrane	catalytic activity;protein binding;transporter activity	Pf01496	50617	ENSG00000105929.15	ATP6V0A4	7	Collecting duct acid secretion; Vibrio cholerae infection; Tuberculosis; Rheumatoid arthritis; Epithelial cell signaling in Helicobacter pylori infection; Oxidative phosphorylation; Lysosome; Synaptic vesicle cycle; Metabolic pathways; Phagosome	Transferrin endocytosis and recycling; ROS, RNS production in phagocytes; Ion channel transport; Insulin receptor recycling		21	High	1
Master Protein	Q9UI12	V-type proton ATPase subunit H OS=Homo sapiens GN=ATP6V1H PE=1 SV=1	0	223.708	48	42	154	42	483	55.8	6.48	360.12	42	cellular homeostasis;regulation of biological process;response to stimulus;transport	cytosol;membrane	catalytic activity;enzyme regulator activity;protein binding;transporter activity	Pf03224, Pf11698	51606	ENSG00000047249.17	ATP6V1H	8	Vibrio cholerae infection; Phagosome; Epithelial cell signaling in Helicobacter pylori infection; Oxidative phosphorylation; Tuberculosis; Rheumatoid arthritis; Metabolic pathways; mTOR signaling pathway; Lysosome; Synaptic vesicle cycle	ROS, RNS production in phagocytes; Ion channel transport; Insulin receptor recycling; Transferrin endocytosis and recycling; Nef Mediated CD8 Down-regulation; Nef Mediated CD4 Down-regulation		29	High	1
Master Protein	P36543	V-type proton ATPase subunit E 1 OS=Homo sapiens GN=ATP6V1E1 PE=1 SV=1	0	181.445	53	34	232	16	226	26.1	8	397.85	34	cellular homeostasis;regulation of biological process;response to stimulus;transport	cytoplasm;cytosol;endosome;membrane;mitochondrion	catalytic activity;protein binding;transporter activity	Pf01991	529	ENSG00000131100.12	ATP6V1E1	22	Collecting duct acid secretion; Vibrio cholerae infection; Phagosome; Synaptic vesicle cycle; Metabolic pathways; mTOR signaling pathway; Rheumatoid arthritis; Epithelial cell signaling in Helicobacter pylori infection; Oxidative phosphorylation	Transferrin endocytosis and recycling; ROS, RNS production in phagocytes; Ion channel transport; Insulin receptor recycling		20	High	1
Master Protein	P21283	V-type proton ATPase subunit C 1 OS=Homo sapiens GN=ATP6V1C1 PE=1 SV=4	0	180.561	46	39	98	37	382	43.9	7.46	236.78	39	cellular homeostasis;regulation of biological process;response to stimulus;transport	cytoplasm;cytosol;membrane	catalytic activity;protein binding;transporter activity	Pf03223	528	ENSG00000155097.11	ATP6V1C1	8	Rheumatoid arthritis; Epithelial cell signaling in Helicobacter pylori infection; Oxidative phosphorylation; Synaptic vesicle cycle; Metabolic pathways; mTOR signaling pathway; Collecting duct acid secretion; Vibrio cholerae infection; Phagosome	Transferrin endocytosis and recycling; ROS, RNS production in phagocytes; Ion channel transport; Insulin receptor recycling		20	High	1
Master Protein	O75348	V-type proton ATPase subunit G 1 OS=Homo sapiens GN=ATP6V1G1 PE=1 SV=3	0	122.062	64	26	85	17	118	13.7	8.79	206.31	26	cellular homeostasis;regulation of biological process;response to stimulus;transport	cytosol;membrane	catalytic activity;protein binding;transporter activity	Pf03179	9550	ENSG00000136888.6	ATP6V1G1	9	Oxidative phosphorylation; Synaptic vesicle cycle; Metabolic pathways; mTOR signaling pathway; Collecting duct acid secretion; Vibrio cholerae infection; Phagosome; Rheumatoid arthritis; Epithelial cell signaling in Helicobacter pylori infection	Transferrin endocytosis and recycling; ROS, RNS production in phagocytes; Ion channel transport; Insulin receptor recycling	Osteoclast Signaling	21	High	1
Master Protein	Q96A05	V-type proton ATPase subunit E 2 OS=Homo sapiens GN=ATP6V1E2 PE=1 SV=1	0	114.739	44	22	121	4	226	26.1	8.76	182.26	22	cellular homeostasis;regulation of biological process;response to stimulus;transport	cytosol	catalytic activity;protein binding;transporter activity	Pf01991	90423	ENSG00000250565.6	ATP6V1E2	2	Synaptic vesicle cycle; Metabolic pathways; mTOR signaling pathway; Collecting duct acid secretion; Vibrio cholerae infection; Phagosome; Rheumatoid arthritis; Epithelial cell signaling in Helicobacter pylori infection; Oxidative phosphorylation	Transferrin endocytosis and recycling; ROS, RNS production in phagocytes; Ion channel transport; Insulin receptor recycling		20	High	1
Master Protein	F5GYQ1	V-type proton ATPase subunit d 1 OS=Homo sapiens GN=ATP6V0D1 PE=1 SV=1	0	110.039	33	30	77	27	392	44.6	5.14	123.93	30	cell organization and biogenesis;cellular homeostasis;regulation of biological process;response to stimulus;transport	endosome;membrane	catalytic activity;protein binding;transporter activity	Pf01992	9114	ENSG00000159720.11	ATP6V0D1	16				0	High	1
Master Protein	O95670	V-type proton ATPase subunit G 2 OS=Homo sapiens GN=ATP6V1G2 PE=1 SV=1	0	105.608	60	17	31	8	118	13.6	10.26	98.6	17	cellular homeostasis;regulation of biological process;response to stimulus;transport	cytosol	catalytic activity;transporter activity	Pf03179	534	ENSG00000206445.4; ENSG00000230900.5; ENSG00000234668.3; ENSG00000234920.3; ENSG00000213760.10; ENSG00000227587.2; ENSG00000226850.2	ATP6V1G2	6; CHR_HSCHR6_MHC_QBL_CTG1; CHR_HSCHR6_MHC_MCF_CTG1; CHR_HSCHR6_MHC_DBB_CTG1; CHR_HSCHR6_MHC_SSTO_CTG1; CHR_HSCHR6_MHC_COX_CTG1; CHR_HSCHR6_MHC_MANN_CTG1	Synaptic vesicle cycle; Vibrio cholerae infection; Epithelial cell signaling in Helicobacter pylori infection; mTOR signaling pathway; Rheumatoid arthritis; Collecting duct acid secretion; Metabolic pathways; Oxidative phosphorylation; Phagosome	Transferrin endocytosis and recycling; ROS, RNS production in phagocytes; Ion channel transport; Insulin receptor recycling		20	High	1
Master Protein	C9JL73	V-type proton ATPase subunit B, kidney isoform OS=Homo sapiens GN=ATP6V1B1 PE=1 SV=1	0	100.294	39	30	184	6	496	55	5.66	284	30	metabolic process;transport		catalytic activity;nucleotide binding;transporter activity	Pf00006, Pf00306, Pf02874		ENSG00000116039.11		2				0	High	1
Master Protein	Q93050	V-type proton ATPase 116 kDa subunit a isoform 1 OS=Homo sapiens GN=ATP6V0A1 PE=1 SV=3	0	64.016	19	17	23	15	837	96.4	6.43	61.22	17	cell organization and biogenesis;cellular homeostasis;metabolic process;regulation of biological process;response to stimulus;transport	cytoplasm;cytosol;Golgi;membrane	catalytic activity;protein binding;transporter activity	Pf01496	535	ENSG00000033627.16	ATP6V0A1	17	Lysosome; Collecting duct acid secretion; Oxidative phosphorylation; Metabolic pathways; Tuberculosis; Synaptic vesicle cycle; Epithelial cell signaling in Helicobacter pylori infection; Vibrio cholerae infection; Phagosome; Rheumatoid arthritis	Transferrin endocytosis and recycling; ROS, RNS production in phagocytes; Ion channel transport; Insulin receptor recycling; Neutrophil degranulation		22	High	1
Master Protein	Q9Y5K8	V-type proton ATPase subunit D OS=Homo sapiens GN=ATP6V1D PE=1 SV=1	0	58.651	41	16	41	16	247	28.2	9.36	94.68	16	cell organization and biogenesis;cellular homeostasis;regulation of biological process;response to stimulus;transport	cytosol;membrane	catalytic activity;protein binding;transporter activity	Pf01813	51382	ENSG00000100554.11	ATP6V1D	14	Epithelial cell signaling in Helicobacter pylori infection; Oxidative phosphorylation; Synaptic vesicle cycle; Metabolic pathways; mTOR signaling pathway; Rheumatoid arthritis; Collecting duct acid secretion; Vibrio cholerae infection; Phagosome	Transferrin endocytosis and recycling; ROS, RNS production in phagocytes; Ion channel transport; Insulin receptor recycling; Neutrophil degranulation		21	High	1
Master Protein	Q15904	V-type proton ATPase subunit S1 OS=Homo sapiens GN=ATP6AP1 PE=1 SV=2	0	52.594	30	17	19	17	470	52	6.14	47.05	17	cellular homeostasis;regulation of biological process;response to stimulus;transport	endoplasmic reticulum;membrane	catalytic activity;nucleotide binding;protein binding;transporter activity	Pf05827	537	ENSG00000071553.16	ATP6AP1	X	Oxidative phosphorylation; Metabolic pathways; Tuberculosis; Lysosome; Epithelial cell signaling in Helicobacter pylori infection; Vibrio cholerae infection; Phagosome; Hepatitis B; Rheumatoid arthritis	Transferrin endocytosis and recycling; Ion channel transport; Insulin receptor recycling	Oxidative phosphorylation	18	High	1
Master Protein	Q16864	V-type proton ATPase subunit F OS=Homo sapiens GN=ATP6V1F PE=1 SV=2	0	44.655	55	9	41	9	119	13.4	5.52	108.31	9	cellular homeostasis;regulation of biological process;response to stimulus;transport	cytosol;membrane	catalytic activity;protein binding;transporter activity	Pf01990	9296	ENSG00000128524.4	ATP6V1F	7	Vibrio cholerae infection; Phagosome; Rheumatoid arthritis; Epithelial cell signaling in Helicobacter pylori infection; Oxidative phosphorylation; Synaptic vesicle cycle; Metabolic pathways; mTOR signaling pathway; Collecting duct acid secretion	Transferrin endocytosis and recycling; ROS, RNS production in phagocytes; Ion channel transport; Insulin receptor recycling		20	High	1
Master Protein	A0A1B0GVW0	Renin receptor OS=Homo sapiens GN=ATP6AP2 PE=1 SV=1	0	30.434	17	10	12	10	345	38.4	5.54	30.56	10		membrane	receptor activity	Pf07850		ENSG00000182220.14		X				0	High	1
Master Protein	Q8N511	Transmembrane protein 199 OS=Homo sapiens GN=TMEM199 PE=1 SV=1	0	27.674	26	10	12	10	208	23.1	9.01	27.61	10	cell organization and biogenesis;cellular homeostasis;response to stimulus	endoplasmic reticulum;membrane;vacuole	protein binding	Pf11712	147007	ENSG00000244045.12	TMEM199	17				0	High	1
Master Protein	Q8NEY4	V-type proton ATPase subunit C 2 OS=Homo sapiens GN=ATP6V1C2 PE=1 SV=2	0	24.499	23	10	10	8	427	48.7	6.14	16.81	10	cellular homeostasis;regulation of biological process;response to stimulus;transport	cytosol;membrane	catalytic activity;protein binding;transporter activity	Pf03223	245973	ENSG00000143882.10	ATP6V1C2	2	mTOR signaling pathway; Rheumatoid arthritis; Metabolic pathways; Collecting duct acid secretion; Oxidative phosphorylation; Phagosome; Synaptic vesicle cycle; Epithelial cell signaling in Helicobacter pylori infection; Vibrio cholerae infection	Transferrin endocytosis and recycling; ROS, RNS production in phagocytes; Ion channel transport; Insulin receptor recycling		20	High	1
Master Protein	Q8N8Y2	V-type proton ATPase subunit d 2 OS=Homo sapiens GN=ATP6V0D2 PE=2 SV=1	0	21.179	17	7	8	4	350	40.4	5.3	17.31	7	cellular homeostasis;regulation of biological process;response to stimulus;transport	endosome;membrane	catalytic activity;protein binding;transporter activity	Pf01992	245972	ENSG00000147614.3	ATP6V0D2	8	Tuberculosis; Rheumatoid arthritis; Epithelial cell signaling in Helicobacter pylori infection; Oxidative phosphorylation; Lysosome; Synaptic vesicle cycle; Metabolic pathways; Phagosome; Viral carcinogenesis; Collecting duct acid secretion; Vibrio cholerae infection	Transferrin endocytosis and recycling; ROS, RNS production in phagocytes; Ion channel transport; Insulin receptor recycling		22	High	1
Master Protein	Q9Y487	V-type proton ATPase 116 kDa subunit a isoform 2 OS=Homo sapiens GN=ATP6V0A2 PE=1 SV=2	0	14.084	6	5	5	4	856	98	6.61	10.06	5	cell organization and biogenesis;cellular homeostasis;metabolic process;regulation of biological process;response to stimulus;transport	endosome;membrane	catalytic activity;protein binding;transporter activity	Pf01496	23545	ENSG00000185344.13	ATP6V0A2	12	Metabolic pathways; Tuberculosis; Synaptic vesicle cycle; Oxidative phosphorylation; Epithelial cell signaling in Helicobacter pylori infection; Vibrio cholerae infection; Phagosome; Rheumatoid arthritis; Lysosome; Collecting duct acid secretion	Transferrin endocytosis and recycling; ROS, RNS production in phagocytes; Ion channel transport; Insulin receptor recycling		21	High	1
Master Protein	P27449	V-type proton ATPase 16 kDa proteolipid subunit OS=Homo sapiens GN=ATP6V0C PE=1 SV=1	0	13.985	32	5	5	5	155	15.7	8.44	14.29	5	cellular homeostasis;regulation of biological process;response to stimulus;transport	membrane;vacuole	catalytic activity;protein binding;transporter activity	Pf00137	527	ENSG00000185883.11	ATP6V0C	16	Epithelial cell signaling in Helicobacter pylori infection; Phagosome; Rheumatoid arthritis; Vibrio cholerae infection; Lysosome; Collecting duct acid secretion; Metabolic pathways; Oxidative phosphorylation; Tuberculosis; Synaptic vesicle cycle	Transferrin endocytosis and recycling; ROS, RNS production in phagocytes; Ion channel transport; Insulin receptor recycling; Neutrophil degranulation		22	High	1
Master Protein	F8WCZ3	Coiled-coil domain-containing protein 115 OS=Homo sapiens GN=CCDC115 PE=1 SV=1	0	7.452	11	2	4	2	193	21.1	5.48	12.06	2						ENSG00000136710.9		2				0	High	1
Master Protein	Q3ZAQ7	Vacuolar ATPase assembly integral membrane protein VMA21 OS=Homo sapiens GN=VMA21 PE=1 SV=1	0	7.334	12	2	5	2	101	11.3	7.24	14.57	2	cell organization and biogenesis;regulation of biological process	endoplasmic reticulum;membrane;vacuole		Pf09446	203547	ENSG00000160131.13	VMA21	X				0	High	1
